# Supplementary material for: The Development of a Novel High Throughput Computational Tool for Studying Individual and Collective Cellular Migration
Source: PLoS One. 2013 Dec 27;8(12):e82444. doi: 10.1371/journal.pone.0082444 (PMC3873918; doi:10.1371/journal.pone.0082444)
Supplement: Data S3 — A MATLAB script to convert mean squared displacement (MSD) versus time data from a Pathfinder output into persistence time. This MATLAB script requires user input of MSD and time data for each cell and converts this information into persistence time. (M) [file pone.0082444.s003.m]

% Automatic Imaris import and analysis
% Aaron S. Meyer
% Updated 1/12/2009

% Note that certain settings must be changed to reflect experiments in the
% first ~50 lines. Please make sure these globals are correct!


% Adapted from Brian Harms and Lisa Joslin for 2D migration analysis
% Purpose: Quantitation of cell migration trajectories from coordinate data
function prw2D(datadir,expname,filename,interval_i,conversion,everythree,cuttime)

% CutTime is given in the number of samples to cut, not the amount of time!


addpath(pwd,'-begin');
cd(datadir);

if nargin < 6 % Set the skipper if not set
    everythree = 0;
end

if nargin < 7
    cuttime = 0;
end

data = load(filename);

data(1:cuttime,:) = [];

if everythree > 1
    data = data(1:everythree:end,:);
    disp('Cutting to a subset of points.');
end

if sum(sum(~isnan(data)) < 4) > 0
    disp('Cutting ' + mat2str(sum(sum(~isnan(data)) < 4)/2) + ...
        ' samples because they are too short');
end

data(:,sum(~isnan(data)) < 4) = [];

% Enter time interval
interval = interval_i./60*everythree; 

% Enter image conversion factor and convert 
data = data.*conversion; 

% msdnonoverlap.m - Hyung-Do Kim 3.1.2006
% modified from Brian Harms 6.4.2002

% Calculates time interval-dependent mean-squared-displacements from cell
% trajectory coordinates by the method of non-overlapping intervals (see
% Dickinson and Tranquillo, AIChE J, 1993)

% Code provides the mean-squared displacement data for individual cells and
% population of cells in the experiment, including the SEM for each cell's
% MSD to track error propagation through a total experiment cell mean.  It
% also calculates other cell path parameters and plots MSD vs Time interval

% Store number of time points and number of cells tracked.
nt = size(data,1);
n_cells = size(data,2)./2;

% Counter for total number of displacements per interval length
int_counter = zeros(nt - 1,1);

% Counter for total time points of a track
tp_counter = zeros(1,nt);

% loop to separate the raw data into individual cells
for i = 1:n_cells %#ok<BDSCI>
    
    % reads the X and Y coordinates of a single cell
    cell{i} = data(:,2*i-1:2*i);
    
    % Find all non-zero entries and truncates all zeros off the input data
    I = find(cell{i}(:,1));
    cell{i} = cell{i}(I,1:2); %#ok<*FNDSB>
    
    % Add the number of time points of this track to the time-point-counter
    tp_counter(size(cell{i},1)) = tp_counter(size(cell{i},1)) + 1;
    
    % x- and y- coordinates cells
    x{i} = cell{i}(:,1);                       
    y{i} = cell{i}(:,2);
    % Calculate displacements in x and y direction in r.t. first time point.  
	xx{i}= x{i}-x{i}(1); %#ok<NASGU>
    yy{i}= y{i}-y{i}(1); %#ok<NASGU>
    
    % Number of possible intervals in current track. 
    total_int(i) = length(x{i}) - 1; %#ok<*AGROW>
    
    % Vector of number of nonoverlapping intervals for each interval length (t).
    v_nonoverlapint = floor(total_int(i)./(1:total_int(i))');
    
    % Loop for all possible time points for displacement measurements
    for j = 1:total_int(i)
        
        % Loop all possible starting points for a given time period
        % columns are time values; rows are distances traveled in that time
        for k = 1:v_nonoverlapint(j)
            distance{i}(k,j) = (x{i}(1 + j*k) - x{i}(1 + j*(k-1)))^2 + ...
                (y{i}(1+j*k) - y{i}(1 + j*(k-1)))^2;
        end
        
        % Mean squared displacement data for cell{i}
        msd{i}(j,1) = sum(distance{i}(:,j))/v_nonoverlapint(j);
        % Number of intervals for time period i for cell{b}
        msd{i}(j,2) = v_nonoverlapint(j);
        % Same in vector format for later calculations
        msd_v(j,2*i-1) = sum(distance{i}(:,j))/v_nonoverlapint(j);
        msd_v(j,2*i) = v_nonoverlapint(j);
        
        % Finds non-zero distance measurements for a given cell and time
        % interval length
        J = find(distance{i}(:,j));
        
        % Puts these distances in a vector for determination of variance
        cov_distance{j} = distance{i}(J,j);
        
        % individual cell SEM for the MSD
        sigma_msd_cell{i}(j) = cov(cov_distance{j})/sqrt(length(cov_distance{j})); %#ok<NASGU>
        
        % count the total number of intervals for time period j summed for
        % all cells
        int_counter(j) = int_counter(j) + v_nonoverlapint(j);
      
    end
    
    % Calculate path information for this cell
    % Total path length
    total_cell_path_length(i) = (sum((distance{i}(:,1)).^0.5))';
    % Total cell displacement
    total_cell_displacement(i) = (distance{i}(1,total_int(i)))^0.5;
    % Chemotactic Index
    CI(i,1) = total_cell_displacement(i)./total_cell_path_length(i); 

end

% Calculate mean-square displacements averaged across all cells (weigh
% individual cell by time periods contributed to total)
for i = 1:n_cells %#ok<BDSCI>
	avg_total_msd(:,i) = msd_v(:,2*i-1).*msd_v(:,2*i)./int_counter;
end
% Average total MSD for each time interval
avg_total_msd = sum(avg_total_msd,2);
% Maximum averaged total MSD
max_msd = max(avg_total_msd); %#ok<NASGU>

% Fit speed and persistence using generalized nonlinear least-squares
% regression
% prwfit.m - Hyung-Do Kim 3.2.2006
% modified from Lisa Joslin 4.23.2004, originally adapted from Gargi
% Maheshwari

% Fits the mean squared displacement data obtained from msdnonoverlap.m to
% the persistent random walk model to obtain S and P.  Two methods are
% used: calculate S from MSD then fit P; fit both S and P.  The first
% method usually fares better.
% Plots trajectory, speed at each time point, theoretical curves given S
% and P, and the MSD scatter
% For pooled data set, the program plots the Wind-Rose plot, Persistence
% vs. CI plot, S/P plot of each cell, and the histogram of S and P
% distribution.

global Scalc z
Scalc = [];
Sfit = [];
Pfit = [];
Pcalc = [];
Rsquared = [];

% Fitted P over maximum P counter
Pmisfit = zeros(1,2);

for z = 1:n_cells %#ok<BDSCI>
    % Convert intervals to hours
    time = interval.*(1:total_int(z))';
    
    % Method 1 - Calculate speed and fit persistence
    
    % Calculate speed from distance values
    Scalc(z,1) = sqrt(msd{z}(1,1))/interval; % Mean
    
    % Find non-zero values for distances for covariance calculations
    J = find(distance{z}(:,1));
    cov_speed = sqrt(distance{z}(J,1))./interval;
        
    Scalc(z,2) = std(cov_speed)/sqrt(length(cov_speed));
    
    % One-parameter least-squares fit for P
    % guess P to be the time interval
    P_0 = interval;
    % Upper and lower bound for P: total duration of exp, 0, respectively
    [Pcalc(z,1),Calcresnorm(z,1),Calcresidual{z}] = lsqcurvefit( ...
        @(P, time) 2*(Scalc(z,1))^2*P*(time - P*(1-exp(-time/P))), ...
        P_0, time, msd{z}(:,1), 0, nt.*interval, ...
        optimset('Display','off','TolFun',1e-2));
    prwmodel_msd{z}(:,1) = 2*(Scalc(z,1))^2*Pcalc(z,1)*(time - Pcalc(z,1)*(1-exp(-time/Pcalc(z,1)))); %#ok<NASGU>
    
    % To calculate R^2 value of fit.
    msd_mean(z) = mean(msd{z}(:,1));
    SST{z} = (msd{z}(:,1) - msd_mean(z)).^2;
    Rsquared(z,1) = 1 - sum(Calcresidual{z}.^2)./sum(SST{z});
    
    % If P is larger than experiment duration, fitting may be faulty. 
    if Pcalc(z,1) > nt.*interval %#ok<BDSCA>
        Pcalc(z,1) = nt.*interval; 
        Pmisfit(1) = Pmisfit(1) + 1;
    end
    
    % Method 2 - Fit both speed and persistence
    Par_0 = [5 interval];
    [Par,Fitresnorm(z,1)] = lsqcurvefit( ...
        @(Par, time) 2*Par(1)^2*Par(2)*(time - Par(2)*(1-exp(-time/Par(2)))), ...
        Par_0, time, msd{z}(:,1), [0 0], [1e10 1.1.*nt.*interval], ...
        optimset('Display','off','TolFun',1e-2)); %#ok<NASGU>
    Sfit(z,1) = Par(1);
    Pfit(z,1) = Par(2);
    
    % If P is larger than experiment duration, fitting may be faulty. 
    if Pfit(z,1) > nt.*interval %#ok<BDSCA>
        Pfit(z,1) = nt.*interval;
        Pmisfit(2) = Pmisfit(2) + 1;
    end
end

% Calculate basic statistics of speed and persistence across all cells
speed_mean = mean(Scalc(:,1));
speed_median = median(Scalc(:,1));
speed_sem = std(Scalc(:,1))./sqrt(length(Scalc(:,1)));
speed_max = max(Scalc(:,1));
speed_min = min(Scalc(:,1));
persistence_mean = mean(Pcalc(:,1));
persistence_median = median(Pcalc(:,1));
persistence_sem = std(Pcalc(:,1))./sqrt(length(Pcalc(:,1)));
persistence_max = max(Pcalc(:,1));
persistence_min = min(Pcalc(:,1));
CI_mean = mean(CI(:,1));
CI_median = median(CI(:,1));
CI_sem = std(CI(:,1))./sqrt(length(CI(:,1)));
CI_max = max(CI(:,1));
CI_min = min(CI(:,1));

% Visualize Speed and Persistence distribution of all cells
% First, produce lines that show mean speed and persistence
%S_Line = zeros(2,1) + speed_mean;
%P_Line = zeros(2,1) + persistence_mean.*60;

% Calculate few more parameters
mu(:,1) = 0.5.*Scalc(:,1).^2.*Pcalc(:,1);
meanpathlength = Scalc(:,1).*Pcalc(:,1);
mu_mean = 0.5.*speed_mean.^2.*persistence_mean;
meanpathlength_mean = speed_mean.*persistence_mean;

% Make arrays of data and Save data into csv file. 
% First save .mat file with variables
save([expname '.mat'],'n_cells','cell','xx','yy','distance','msd',...
    'sigma_msd_cell','int_counter','avg_total_msd','max_msd','interval',...
    'Scalc','Sfit','Pcalc','Pfit','Calcresnorm','Fitresnorm','Pmisfit',...
    'speed_mean','speed_median','speed_sem','speed_max','speed_min',...
    'persistence_mean','persistence_median','persistence_sem','persistence_max',...
    'persistence_min','CI_mean','CI_median','CI_sem','CI_max','CI_min',...
    'mu', 'mu_mean','meanpathlength','meanpathlength_mean','total_int','Rsquared');

% CSV file of individual cell data
% Row of parameters
csvname = [expname '_ind.csv'];
parind = ['Cell #,' 'Number of intervals,' 'Calc. Speed Mean [um/hr],' 'Calc. Speed SEM [um/hr],' 'Fit Persistence [min],'...
    'Fitting Residuals,' 'Rsquared,' 'Chemotactic Index,' 'Total Path Length [um],' 'Total Displacement [um],' ...
    'Random Motility C. [um^2/hr],' 'Mean Path Length [um]'];
fid = fopen(csvname, 'wt');
fprintf(fid, '%s', parind);
fclose('all');
% DataT
indM = [[1:n_cells]' total_int' Scalc(:,1) Scalc(:,2) Pcalc(:,1).*60 Calcresnorm(:,1) Rsquared(:,1) CI(:,1) ...
    total_cell_path_length' total_cell_displacement' mu(:,1) meanpathlength(:,1)]; %#ok<BDSCI,NBRAK>
dlmwrite(csvname, indM, '-append','roffset',1);
clear indM;

% CSV file of pooled data set
% Column of parameters
csvname = [expname '_pool.csv'];
parpool = ['Number of cells,','Speed Mean [um/hr],','Speed SEM [um/hr],',...
    'Speed Median [um/hr],','Speed Max [um/hr],','Speed Min [um/hr],',...
    'Persistence Mean [min],','Persistence SEM [min],','Persistence Median [min],',...
    'Persistence Max [min],','Persistence Min [min],','Persistence Misfit,','CI Mean,','CI SEM,',...
    'CI Median,','CI Max,','CI Min,','Random Motility C [um^2/hr],','Mean Path Length [um],'];
fid = fopen(csvname, 'wt');
fprintf(fid, '%s', parpool);
fclose('all');
% Data
poolM = [n_cells speed_mean speed_sem speed_median speed_max speed_min persistence_mean.*60 ...
    persistence_sem.*60 persistence_median.*60 persistence_max.*60 persistence_min.*60 Pmisfit(1) CI_mean CI_sem ...
    CI_median CI_max CI_min mu_mean meanpathlength_mean];
dlmwrite(csvname, poolM, '-append','roffset',1);
clear poolM
